# Supplementary material for: Leucine Supplementation in Middle-Aged Male Mice Improved Aging-Induced Vascular Remodeling and Dysfunction via Activating the Sirt1-Foxo1 Axis
Source: Nutrients. 2022 Sep 17;14(18):3856. doi: 10.3390/nu14183856 (PMC9505861; doi:10.3390/nu14183856)
Supplement: Supplementary file 1 [file nutrients-14-03856-s001.zip]

Archive with 6 entries (5 files):
- Supplemental Figures/
- Supplemental Figures/Supplemental FigureS1.jpg
- Supplemental Figures/Supplemental FigureS2.jpg
- Supplemental Figures/Supplemental FigureS3.jpg
- Supplemental Figures/Supplemental FigureS4.jpg
- Supplemental Material.pdf
